# Supplementary material for: The Analysis of Platelet-Derived circRNA Repertoire as Potential Diagnostic Biomarker for Non-Small Cell Lung Cancer
Source: Cancers (Basel). 2021 Sep 16;13(18):4644. doi: 10.3390/cancers13184644 (PMC8468408; doi:10.3390/cancers13184644)
Supplement: Supplementary file 1 [file cancers-13-04644-s001.zip]

Archive with 1 entries (1 files):
- cancers-1338892 supplementary.pdf
